# Supplementary material for: The promiscuous and highly mobile resistome of Acinetobacter baumannii
Source: Microb Genom. 2022 Jan 25;8(1):000762. doi: 10.1099/mgen.0.000762 (PMC8914355; doi:10.1099/mgen.0.000762)
Supplement: Supplementary material 5 [file mgen-8-0762-s005.xlsx]

## Sheet: Sheet1
	Supplementary Table 3
	List of the genomes discarded. The values for completeness, contamination and ANI (against the type strain) are shown for each genome.
	In red are those cases where the ANI value was below 95%; thus they are not A. baumannii
	Bold cases in column F (Quality ) denote all those isolates that did not pass the quality criteria
	Biosample		ANI value		Quality	Completeness	Contamination
	SAMEA4497188		80.2508		Low Qual	99.13	18.41
	SAMEA104305177		97.656		Low Qual	100	93.1
	SAMEA104305185		97.864		Low Qual	93.97	39.08
	SAMEA104305229		96.6352		Low Qual	100	69.63
	SAMEA104305235		97.9683		Low Qual	96.46	15.81
	SAMEA104305242		97.98		Low Qual	98.18	14.85
	SAMEA104305246		91.5685		Low Qual	92.82	33.39
	SAMEA104305258		97.8072		Low Qual	95.69	32.7
	SAMEA104305268		97.8446		Low Qual	95.4	39.2
	SAMEA104305292		97.922		Low Qual	100	12.68
	SAMEA104305299		64.302		Low Qual	100	91.61
	SAMEA104305302		97.9061		Low Qual	100	7.92
	SAMEA104305308		85.8766		Low Qual	100	51.93
	SAMEA104305315		96.9283		Low Qual	96.55	47.61
	SAMEA104305320		97.7888		Low Qual	97.99	39.75
	SAMEA104305325		97.8911		Low Qual	97.56	20.63
	SAMEA104305337		97.8878		Low Qual	100	100
	SAMEA1317925		97.7707		Low Qual	91.52	21.7
	SAMEA5620592		97.7151		Low Qual	100	38.42
	SAMN03081512		97.9633		Low Qual	96.55	18.97
	SAMN03765512		97.7977		Low Qual	98.28	9.71
	SAMN07303766		97.955		Low Qual	91.09	0.57
	SAMN04745423		97.9334		Low Qual	97.99	5.75
	SAMN04745439		97.8924		Low Qual	100	5.17
	SAMN04745440		97.8904		Low Qual	93.1	0.61
	SAMN04745447		97.8396		Low Qual	90.23	0
	SAMN04745448		97.9157		Low Qual	94.25	0
	SAMN04745451		97.7257		Low Qual	82.76	0
	SAMN04745453		97.1362		Low Qual	100	44.57
	SAMN04745457		97.8278		Low Qual	89.08	0
	SAMN04745472		97.9212		Low Qual	91.95	0
	SAMN04745476		97.8097		Low Qual	91.95	0.04
	SAMN04745477		97.9023		Low Qual	90.8	0
	SAMN04745480		97.823		Low Qual	87.36	0
	SAMN04745482		97.9127		Low Qual	91.95	0
	SAMN04745493		97.8796		Low Qual	87.36	0.29
	SAMN04745501		98.0446		Low Qual	93.68	0
	SAMN04745517		97.9071		Low Qual	94.83	0
	SAMN04745524		97.7724		Low Qual	78.16	0
	SAMN04745533		97.8893		Low Qual	100	10.43
	SAMN04745552		97.9158		Low Qual	94.83	0
	SAMN06450661		97.513		Low Qual	91.88	1.53
	SAMN06451083		97.9053		Low Qual	93.87	0
	SAMN06452163		97.6968		Low Qual	93.59	1.72
	SAMN06455363		87.8214		Low Qual	85.65	0.72
	SAMN06455840		97.861		Low Qual	94	0.57
	SAMN06456994		97.794		Low Qual	87.38	1.15
	SAMN06457268		89.4157		Low Qual	94.15	0
	SAMN06459218		97.6626		Low Qual	94.03	1.66
	SAMN06459220		97.7048		Low Qual	94.25	0.75
	SAMN06459224		97.5948		Low Qual	94.92	2.3
	SAMN06461368		97.5478		Low Qual	94.68	1.23
	SAMN07251709		97.9435		Low Qual	99.43	7.68
	SAMN08017610		96.4858		Low Qual	64.12	4.02
	SAMN08619606		97.916		Low Qual	94.25	0
	SAMN09069680		97.7547		Low Qual	94.88	0
	SAMN09667774		97.6549		Low Qual	87.93	2.05
	SAMN09667780		97.9521		Low Qual	90.37	0.22
	SAMN09667781		97.794		Low Qual	87.93	2.92
	SAMN09667782		97.9579		Low Qual	92.53	0.19
	SAMN10618175		97.9127		Low Qual	100	10.87
	SAMN10618177		97.9367		Low Qual	99.43	7.67
	SAMN10618183		97.9333		Low Qual	100	13.21
	SAMN10618184		97.9172		Low Qual	100	31.14
	SAMN12205764		97.9175		Low Qual	100	6.23
	SAMN12205801		97.9168		Low Qual	100	8.02
	SAMN12205803		97.9688		Low Qual	100	5.48
	SAMN12205807		97.8839		Low Qual	100	6.9
	SAMN12714258		97.8902		Low Qual	100	40.6
	SAMN02469413		97.1311		Low Qual	93.2	0.86
	SAMEA104305192		91.4661		High Qual	99.43	0
	SAMEA104305213		91.5838		High Qual	100	0
	SAMEA104305230		91.5741		High Qual	100	0
	SAMEA104305254		91.4646		High Qual	100	0
	SAMEA104305261		91.4467		High Qual	100	0.96
	SAMEA104305291		91.5215		High Qual	100	0
	SAMEA104305365		91.2661		High Qual	100	0
	SAMEA104305366		91.6538		High Qual	100	0.14
	SAMEA104305386		88.0239		High Qual	100	1.15
	SAMEA104305387		91.4846		High Qual	100	0.57
	SAMN10531494		76.8375		High Qual	99.73	0
	SAMN11792218		76.3426		High Qual	100	0.61
